# Supplementary material for: Huang-Lian-Jie-Du Decoction Ameliorates Acute Ulcerative Colitis in Mice via Regulating NF-κB and Nrf2 Signaling Pathways and Enhancing Intestinal Barrier Function
Source: Front Pharmacol. 2019 Nov 21;10:1354. doi: 10.3389/fphar.2019.01354 (PMC6900672; doi:10.3389/fphar.2019.01354)
Supplement: Supplementary file 5 [file DataSheet_4.xlsx]

## Sheet: IL-1β
Plasma IL-1β (pg/ml)
NO.	NC	Model	SASP	HLJDD-H	HLJDD-M	HLJDD-L
1	36.6418	54.5734	30.6433	31.0442	26.1684	18.8706
2	21.2123	46.153	21.9982	26.7618	21.068	14.4599
3	24.4682	55.4235	12.0861	25.9438	21.4529	14.2514
4	35.07	49.6976	19.9292	39.1118	20.651	20.6991
5	31.0442	46.153	11.9739	27.5157	28.1732	15.0052
Mean	29.6873	50.4001	19.3261	30.0755	23.5027	16.6572
SD	6.67541	4.45031	7.77905	5.4129	3.43445	2.94028

## Sheet: TNF-α
Plasma TNF-α (pg/ml)
NO.	NC	Model	SASP	HLJDD-H	HLJDD-M	HLJDD-L
1	896.255	1732.91	824.961	986.421	778.83	759.958
2	758.56	1809.8	597.1	1477.79	772.539	817.972
3	838.242	1796.52	564.948	885.072	904.643	694.256
4	1008.79	1691.67	596.402	870.394	919.321	836.844
5	1113.63	1851.03	664.9	1042.34	1034.65	682.374
Mean	923.095	1776.39	649.662	1052.4	881.997	758.281
SD	140.214	63.5621	104.568	248.262	109.354	69.9983

## Sheet: IL-10
Plasma IL-10 (pg/ml)
NO.	NC	Model	SASP	HLJDD-H	HLJDD-M	HLJDD-L
1	372.34	155.41	182.07	359.14	329.52	156.23
2	375.39	93.484	179.27	244.25	287.33	66.562
3	349.14	204.23	170.16	244.61	397.66	119.99
4	401.13	174.15	119.84	321.86	361.57	183.52
5	397.19	144.79	119.42	410.6	174.56	286.96
Mean	379.038	154.413	154.152	316.092	310.128	162.652
SD	21.0334	40.8571	31.8206	72.6105	85.998	82.1318

## Sheet: NO
Colon NO (umol/gprot)
NO.	NC	Model	SASP	HLJDD-H	HLJDD-M	HLJDD-L
1	0.024564	1.00391	0.495992	0.171514	0.076379	0.709694
2	0.057254	0.694854	0.26467	0.308752	0.149981	0.652072
3	0.059698	0.830352	0.367281	0.28751	0.159892	0.788745
4	0.066286	0.719691	0.332814	0.23853	0.264245	0.352183
5	0.025729	0.719662	0.483762	0.116132	0.136752	0.655572
Mean	0.0467062	0.793694	0.388904	0.224488	0.15745	0.631653
SD	0.0199608	0.128706	0.0993902	0.0803378	0.0679482	0.165726

## Sheet: MDA
Colon MDA (nmol/mgprot)
NO.	NC	Model	SASP	HLJDD-H	HLJDD-M	HLJDD-L
1	0.383444	0.514485	0.402991	0.499336	0.374308	0.416159
2	0.439005	0.521295	0.494377	0.460786	0.392095	0.543728
3	0.308949	0.504281	0.455446	0.474383	0.380408	0.535428
4	0.417125	0.613608	0.490481	0.512034	0.439574	0.47316
5	0.417457	0.541941	0.477867	0.442006	0.362628	0.550461
Mean	0.393196	0.539122	0.464232	0.477709	0.389803	0.503787
SD	0.0511183	0.04386	0.0374543	0.0283641	0.0297878	0.057861

## Sheet: GSH
Colon GSH (umol/mgprot)
NO.	NC	Model	SASP	HLJDD-H	HLJDD-M	HLJDD-L
1	3.19016	1.85529	2.6373	3.11115	3.20528	2.53414
2	3.457	1.21293	1.97221	3.54431	2.991	1.80076
3	3.22522	1.80406	2.44772	3.35454	3.66969	2.33797
4	3.02117	1.39613	2.62614	3.55921	3.78712	1.93041
5	2.81193	1.73765	2.301	3.961	3.6425	2.32639
Mean	3.1411	1.60121	2.39688	3.50604	3.45912	2.18594
SD	0.240837	0.281577	0.274992	0.312316	0.342463	0.307303

## Sheet: SOD
Colon SOD (U/mgprot)
NO.	NC	Model	SASP	HLJDD-H	HLJDD-M	HLJDD-L
1	3079.1	2773.35	2903.68	3264.28	3384.34	3174.63
2	3251.05	2736.18	3122.05	3022.6	3024.98	2924.89
3	2980.34	2620.82	3116.3	3167.34	3240.04	3089.4
4	3376.66	2342.02	3039.25	2791.26	3053.18	2838.67
5	3169.55	2726.3	3201.67	3312.16	3057.6	2936.45
Mean	3171.34	2639.73	3076.59	3111.53	3152.03	2992.81
SD	152.892	175.813	112.451	210.467	155.359	135.955
