# Supplementary material for: Huang-Lian-Jie-Du Decoction Ameliorates Acute Ulcerative Colitis in Mice via Regulating NF-κB and Nrf2 Signaling Pathways and Enhancing Intestinal Barrier Function
Source: Front Pharmacol. 2019 Nov 21;10:1354. doi: 10.3389/fphar.2019.01354 (PMC6900672; doi:10.3389/fphar.2019.01354)
Supplement: Supplementary file 6 [file DataSheet_5.xlsx]

## Sheet: NF-KB p65
NF-KB p65/GAPDH
NO.	NC	Model	SASP	HLJDD-H	HLJDD-M	HLJDD-L
1	0.795476	1.13078	1.14569	0.989065	0.851432	0.916309
2	0.874288	1.24166	1.02879	0.880938	0.678086	0.896163
3	0.620987	1.18744	0.659541	0.922797	0.785404	0.792403
4	0.665029	1.3683	1.09066	1.11197	0.733353	1.03027
5	0.801236	1.24473	0.664139	0.940368	0.892645	0.824393
6	0.666416	1.22038	0.96493	1.18812	0.764594	0.855254
Mean	0.737239	1.23222	0.925625	1.00554	0.784252	0.885799
SD	0.100014	0.0789936	0.213086	0.119629	0.0781177	0.0840678

## Sheet: p-IKBα
p-IKBα/beta actin
NO.	NC	Model	SASP	HLJDD-H	HLJDD-M	HLJDD-L
1	0.105805	0.370502	0.297084	0.299086	0.188814	0.147294
2	0.101435	0.377329	0.393735	0.303788	0.216371	0.143442
3	0.209448	0.398725	0.284434	0.379851	0.312667	0.144238
4	0.166345	0.380171	0.346266	0.35633	0.19051	0.193975
5	0.206999	0.397013	0.425869	0.336769	0.294828	0.247049
Mean	0.158006	0.384748	0.349477	0.335165	0.240638	0.1752
SD	0.052539	0.0124971	0.0607875	0.0344004	0.0589748	0.0454443

## Sheet: p-IKKαβ
p-IKKαβ/beta actin
NO.	NC	Model	SASP	HLJDD-H	HLJDD-M	HLJDD-L
1	0.127915	0.217534	0.14794	0.158489	0.085406	0.146421
2	0.176359	0.218373	0.247244	0.12984	0.0354245	0.0838194
3	0.145118	0.406409	0.211975	0.135125	0.10573	0.0975037
4	0.193525	0.239443	0.191548	0.21468	0.105093	0.0620377
5	0.185484	0.232444	0.208165	0.117513	0.084241	0.098949
Mean	0.16568	0.262841	0.201374	0.15113	0.0831789	0.0977462
SD	0.0279757	0.0807982	0.0361052	0.0385109	0.0286153	0.0309831

## Sheet: Nrf2
Nrf2/beta actin
NO.	NC	Model	SASP	HLJDD-H	HLJDD-M	HLJDD-L
1	0.60565	0.128344	0.357179	0.601414	0.740721	0.642709
2	0.486298	0.0687377	0.292457	0.375699	0.468521	0.286701
3	0.617948	0.0565611	0.384073	0.358061	0.573048	0.73155
4	0.509975	0.0964068	0.199428	0.520659	0.53701	0.482008
5	0.519545	0.0450402	0.287781	0.380612	0.643206	0.425004
Mean	0.547883	0.0790179	0.304184	0.447289	0.592501	0.513595
SD	0.0597474	0.0335406	0.0717131	0.108016	0.104126	0.176424

## Sheet: Keap1
Keap1/beta actin
NO.	NC	Model	SASP	HLJDD-H	HLJDD-M	HLJDD-L
1	1.23683	0.0495872	0.0721867	0.713074	0.573808	0.174566
2	0.873434	0.0870867	0.0857734	0.257734	0.420348	0.118534
3	0.98042	0.0578445	0.153775	0.22575	0.501275	0.163772
4	0.732955	0.0521232	0.137115	0.648828	0.355162	0.22535
5	1.02693	0.0475213	0.0717626	0.258407	0.646761	0.140974
Mean	0.970113	0.0588326	0.104123	0.420759	0.499471	0.164639
SD	0.187124	0.0162612	0.0385928	0.23897	0.116522	0.0402205

## Sheet: Occludin
Occludin/beta actin
NO.	NC	Model	SASP	HLJDD-H	HLJDD-M	HLJDD-L
1	1.20137	0.109667	1.39306	0.350253	0.786336	0.780926
2	1.01421	0.398727	0.876852	0.524283	1.22074	0.970958
3	0.984287	0.381627	1.22263	1.00608	0.937459	1.27474
4	1.37777	0.27248	0.515194	0.914258	1.48592	0.784581
5	0.94124	0.345087	0.782877	0.648035	0.958494	0.840876
Mean	1.10378	0.301518	0.958123	0.688582	1.07779	0.930417
SD	0.182563	0.117702	0.350941	0.271495	0.276529	0.207266

## Sheet: ZO-1
ZO-1/beta actin
NO.	NC	Model	SASP	HLJDD-H	HLJDD-M	HLJDD-L
1	0.728807	0.20151	1.10378	1.09353	0.756039	0.967501
2	0.700482	0.298967	0.755529	0.699284	0.733981	0.326566
3	0.805156	0.278387	0.943576	0.697193	0.646372	0.452316
4	0.910349	0.147214	0.824026	0.996584	0.552779	0.687228
5	0.584623	0.146605	0.352376	0.843981	0.771828	0.776417
Mean	0.745883	0.214537	0.795858	0.866115	0.6922	0.642006
SD	0.121367	0.0716277	0.280951	0.177199	0.0917879	0.255706
